# Supplementary material for: Evaluation of team-based learning in a doctor of physical therapy curriculum in the United States
Source: J Educ Eval Health Prof. 2017 Feb 28;14:3. doi: 10.3352/jeehp.2017.14.3 (PMC5435571; doi:10.3352/jeehp.2017.14.3)
Supplement: Supplementary file 1 — Supplement 1. Data file of the exam scores to DPT students at the University of Alabama. [file jeehp-14-03-supple.xlsx]

## Sheet: Basic skills
ID	yr_id	YR	Gp	Exam1	Exam2	Practical	Average	GPA	Age	Race	Sex	uabgrade
3	3	2011	1	90.566	90	90	90.1887	4	26	W	F	1
31	30	2011	1	90.566	94	96	93.522	3.83	23	W	F	1
8	8	2011	1	83.019	84	96	87.673	3.34	23	W	F	2
1	1	2011	1	83.019	94	98	91.673	3.91	23	W	F	1
29	28	2011	1	84.906	92	96	90.9687	3.33	29	W	M	1
15	15	2011	1	84.906	74	100	86.302	3.48	27	W	F	2
27	26	2011	1	86.792	96	100	94.264	3.81	27	W	F	1
25	25	2011	1	83.019	84	98	88.3397	3.44	25	W	F	2
16	16	2011	1	88.679	82	98	89.5597	3.3	26	B	M	2
11	11	2011	1	84.906	92	100	92.302	3.93	23	W	M	1
21	21	2011	1	83.019	84	96	87.673	3.73	23	W	F	2
32	31	2011	1	79.245	80	100	86.415	3.77	23	W	F	2
2	2	2011	1	77.358	80	100	85.786	3.34	23	W	F	2
23	23	2011	1	75.472	78	98.68	84.0507	3.07	26	W	M	2
9	9	2011	1	92.453	80	100	90.8177	3.36	23	W	F	1
6	6	2011	1	81.132	94	98	91.044	3.58	24	W	M	1
13	13	2011	1	88.679	80	92	86.893	3.73	23	W	F	2
10	10	2011	1	77.358	80	96	84.4527	3.35	23	W	M	2
14	14	2011	1	92.453	96	96	94.8177	3.91	24	W	M	1
4	4	2011	1	67.925	80	98	81.975	3.4	24	W	M	2
33	32	2011	1	90.566	86	98	91.522	3.69	25	W	M	1
7	7	2011	1	79.245	88	88	85.0817	3.41	26	W	F	2
22	22	2011	1	90.566	94	98	94.1887	3.85	24	W	F	1
24	24	2011	1	83.019	78	80	80.3397	3.57	26	W	F	2
20	20	2011	1	81.132	96	100	92.3773	3.4	24	W	F	1
18	18	2011	1	86.792	80	96	87.5973	4	23	W	F	2
35	34	2011	1	86.792	86	96	89.5973	3.3	23	W	F	2
12	12	2011	1	84.906	90	98	90.9687	3.99	25	W	M	1
19	19	2011	1	88.679	82	96	88.893	3.61	23	W	M	2
5	5	2011	1	83.019	80	100	87.673	3.74	23	W	F	2
34	33	2011	1	86.792	70	90	82.264	3.02	23	W	F	2
17	17	2011	1	88.679	80	98	88.893	3.7	25	W	F	2
28	27	2011	1	88.679	94	92	91.5597	3.83	24	W	F	1
30	29	2011	1	92.453	86	100	92.8177	3.48	24	W	F	1
36	1	2012	2	90.5	96	98	94.8333	3.97	21	W	F	1
37	2	2012	2	87.7	88	96	90.5667	3.84	21	W	F	1
38	3	2012	2	85.5	84	98	89.1667	3.63	27	W	F	2
39	4	2012	2	92	80	96	89.3333	3.34	21	W	F	2
40	5	2012	2	90.25	84	94	89.4167	3.78	21	W	M	2
41	6	2012	2	96	94	96	95.3333	4	22	W	F	1
42	7	2012	2	86	82	96	88	3.77	21	W	F	2
43	8	2012	2	83.45	94	100	92.4833	3.24	21	W	F	1
44	9	2012	2	91.45	86	100	92.4833	3.94	22	W	F	1
45	10	2012	2	76.7	74	96	82.2333	3.42	21	W	F	2
46	11	2012	2	78	82	94	84.6667	3.35	21	W	M	2
47	12	2012	2	90	80	94	88	3.71	21	W	F	2
48	13	2012	2	89.7	90	92	90.5667	3.68	21	W	M	1
49	14	2012	2	81.5	88	98	89.1667	3.22	23	W	M	2
50	15	2012	2	85.75	84	96	88.5833	3.4	21	W	M	2
51	16	2012	2	78	82	100	86.6667	3.4	23	W	M	2
52	17	2012	2	90	88	100	92.6667	3.44	21	W	F	1
53	18	2012	2	83.5	88	100	90.5	3.65	21	W	M	1
54	19	2012	2	95	90	96	93.6667	3.61	22	W	F	1
55	20	2012	2	95.75	96	100	97.25	3.98	21	W	F	1
56	21	2012	2	71.2	82	100	84.4	3	26	W	F	2
57	22	2012	2	85.5	94	100	93.1667	3.65	21	W	F	1
58	23	2012	2	88	90	96	91.3333	3.51	30	W	F	1
59	24	2012	2	82	78	96	85.3333	3.53	27	W	F	2
60	25	2012	2	93.7	86	92	90.5667	3.82	21	W	F	1
61	26	2012	2	80	82	98	86.6667	3.71	23	W	F	2
62	27	2012	2	79.95	88	88	85.3167	3.69	20	W	F	2
63	28	2012	2	92	82	96	90	3.82	23	W	F	1
64	29	2012	2	85	88	94	89	3.92	21	W	M	2
65	30	2012	2	90	84	98	90.6667	3.93	21	W	M	1
66	31	2012	2	92	86	95	91	3.84	22	B	F	1
67	32	2012	2	83	74	100	85.6667	3.64	25	W	F	2
68	33	2012	2	91.7	92	96	93.2333	3.43	24	W	M	1
69	34	2012	2	88	88	100	92	3.83	23	W	F	1
70	35	2012	2	87.75	84	100	90.5833	3.86	22	W	F	1
71	36	2012	2	89.45	82	92	87.8167	3.78	21	W	F	2
72	37	2012	2	83.5	84	96	87.8333	3.61	21	W	F	2
73	38	2012	2	95.5	90	96	93.8333	3.67	22	W	F	1
74	39	2012	2	85.7	82	98	88.5667	3.44	40	W	M	2
75	40	2012	2	94	80	96	90	3.83	23	W	M	1
76	41	2012	2	91.5	98	96	95.1667	3.5	21	W	F	1
77	42	2012	2	76.25	86	94	85.4167	3.25	24	W	M	2
78	43	2012	2	84	74	98	85.3333	3.8	21	W	M	2
79	44	2012	2	87	92	98	92.3333	3.43	24	W	M	1
80	45	2012	2	90.95	90	96	92.3167	3.7	24	W	F	1
81	46	2012	2	86	86	94	88.6667	3.6	21	W	M	2
82	47	2012	2	83.25	80	92	85.0833	3.44	25	W	F	2
83	48	2012	2	81	82	98	87	3.71	21	B	M	2
84	49	2012	2	91	90	96	92.3333	3.32	22	B	F	1
85	50	2012	2	92	86	100	92.6667	4	21	W	F	1
86	1	2013	2	92	86	100	92.6667	3.72	38	W	F	1
86	2	2013	2	94	86	100	93.3333	3.72	24	W	F	1
87	3	2013	2	70	86	98	84.6667	3.86	25	W	F	2
88	4	2013	2	90	78	100	89.3333	3.49	23	W	F	2
89	5	2013	2	94	88	96	92.6667	3.98	23	W	F	1
90	6	2013	2	88	86	92	88.6667	3.67	30	W	M	2
91	7	2013	2	96	94	100	96.6667	3.72	23	B	F	1
92	8	2013	2	94	82	100	92	3.5	26	W	F	1
93	9	2013	2	90	84	100	91.3333	4	22	W	F	1
94	10	2013	2	94	90	100	94.6667	3.63	23	W	F	1
95	11	2013	2	94	80	100	91.3333	3.59	23	W	F	1
96	12	2013	2	94	88	100	94	3.24	25	W	M	1
97	13	2013	2	82	80	98	86.6667	3.38	23	B	F	2
98	14	2013	2	96	80	96	90.6667	3.51	25	W	F	1
99	15	2013	2	92	88	98	92.6667	3.83	23	W	F	1
100	16	2013	2	84	74	98	85.3333	3.52	23	B	F	2
101	17	2013	2	86	86	92	88	3.89	23	W	F	2
102	18	2013	2	84	90	100	91.3333	3.4	24	W	M	1
103	19	2013	2	94	84	96	91.3333	3.09	25	W	F	1
104	20	2013	2	90	88	100	92.6667	3.83	24	W	F	1
105	21	2013	2	88	86	98	90.6667	3.19	23	W	F	1
106	22	2013	2	93	84	94	90.3333	3.8	23	W	M	1
107	23	2013	2	92	92	96	93.3333	3.57	27	W	M	1
108	24	2013	2	84	86	88	86	3.75	22	W	F	2
109	25	2013	2	90	80	96	88.6667	3.56	23	W	F	2
110	26	2013	2	90	76	92	86	3.41	22	W	F	2
111	27	2013	2	84	84	94	87.3333	3.89	23	W	F	2
112	28	2013	2	92	92	100	94.6667	3.52	23	W	F	1
113	29	2013	2	95	84	100	93	3.4	24	W	F	1
114	30	2013	2	76	88	92	85.3333	3.35	27	W	M	2
115	31	2013	2	96	78	100	91.3333	3.44	23	W	M	1
116	32	2013	2	90	86	94	90	3.18	30	W	M	1
117	33	2013	2	96	90	100	95.3333	3.44	24	A	M	1
118	34	2013	2	90	94	100	94.6667	3.81	22	B	F	1
119	35	2013	2	98	88	100	95.3333	3.66	23	W	F	1
120	36	2013	2	92	82	100	91.3333	3.37	26	W	M	1
121	37	2013	2	96	88	96	93.3333	3.99	24	W	F	1
122	38	2013	2	100	82	100	94	3.9	23	A	F	1
123	39	2013	2	86	84	92	87.3333	3.69	23	W	F	2
124	40	2013	2	99	88	96	94.3333	3.74	23	W	F	1
125	41	2013	2	90	84	96	90	3.65	22	W	M	1
126	42	2013	2	96	88	94	92.6667	3.47	31	W	M	1
127	43	2013	2	96	86	98	93.3333	3.23	26	W	F	1
128	44	2013	2	96	84	98	92.6667	3.72	23	W	F	1
129	45	2013	2	90	90	94	91.3333	3.98	23	W	F	1
130	46	2013	2	92	90	100	94	4	23	W	F	1
131	47	2013	2	96	92	100	96	3.92	22	W	F	1
132	48	2013	2	94	78	98	90	4	28	W	F	1
133	49	2013	2	84	88	96	89.3333	3.37	23	W	F	2
134	50	2013	2	96	86	98	93.3333	3.67	23	W	F	1
135	1	2014	2	92	90	100	94	3.85	23	W	F	1
136	2	2014	2	96	100	100	98.6667	3.71	22	W	F	1
137	3	2014	2	90	96	100	95.3333	3.82	21	W	F	1
138	4	2014	2	92	84	100	92	3.76	22	W	F	1
139	5	2014	2	84	76	100	86.6667	3.65	22	W	F	2
140	6	2014	2	96	100	98	98	3.73	22	W	M	1
141	7	2014	2	94	94	98	95.3333	3.89	21	W	F	1
142	8	2014	2	94	92	96	94	3.96	23	W	F	1
143	9	2014	2	96	98	98	97.3333	3.84	21	W	F	1
144	10	2014	2	92	88	100	93.3333	3.56	22	W	F	1
145	11	2014	2	82	86	96	88	3.62	22	W	F	2
146	12	2014	2	88	86	100	91.3333	3.39	22	B	F	1
147	13	2014	2	98	92	100	96.6667	3.55	21	W	F	1
148	14	2014	2	72	88	98	86	3.05	33	W	M	2
149	15	2014	2	82	88	92	87.3333	3.25	21	W	F	2
150	16	2014	2	96	92	100	96	3.94	21	W	F	1
151	17	2014	2	94	94	96	94.6667	3.83	25	W	M	1
152	18	2014	2	92	92	100	94.6667	3.7	23	W	F	1
153	19	2014	2	90	82	98	90	3.7	22	W	M	1
154	20	2014	2	80	88	90	86	3.47	27	B	M	2
155	21	2014	2	92	84	96	90.6667	3.37	23	W	M	1
156	22	2014	2	90	84	100	91.3333	3.71	22	W	M	1
157	23	2014	2	94	92	100	95.3333	3.61	24	W	F	1
158	24	2014	2	88	94	100	94	3.8	22	W	M	1
159	25	2014	2	88	90	94	90.6667	3.53	22	W	F	1
160	26	2014	2	96	98	100	98	3.79	22	W	F	1
161	27	2014	2	88	86	98	90.6667	3.54	22	W	F	1
162	28	2014	2	94	90	96	93.3333	3.91	25	W	F	1
163	29	2014	2	94	92	100	95.3333	3.47	22	W	F	1
164	30	2014	2	94	92	92	92.6667	3.67	22	B	F	1
165	31	2014	2	80	94	92	88.6667	3.86	23	W	M	2
166	32	2014	2	96	90	100	95.3333	3.7	22	W	M	1
167	33	2014	2	98	94	100	97.3333	3.74	23	W	F	1
168	34	2014	2	94	92	100	95.3333	3.54	22	W	F	1
169	35	2014	2	88	92	100	93.3333	3.19	22	W	F	1
170	36	2014	2	100	100	92	97.3333	3.97	22	W	M	1
171	37	2014	2	94	90	98	94	3.6	22	W	F	1
172	38	2014	2	100	86	98	94.6667	3.84	22	W	M	1
173	39	2014	2	82	82	100	88	3.71	22	W	F	2
174	40	2014	2	88	86	98	90.6667	3.48	22	W	F	1
175	41	2014	2	94	86	100	93.3333	3.25	22	W	M	1
176	42	2014	2	86	82	100	89.3333	3.86	22	W	F	2
177	43	2014	2	94	94	96	94.6667	4	21	W	M	1
178	44	2014	2	88	92	100	93.3333	3.71	22	W	M	1
179	45	2014	2	88	92	100	93.3333	3.6	23	W	F	1
180	46	2014	2	88	94	100	94	3.92	22	W	F	1
181	47	2014	2	82	82	96	86.6667	3.52	23	W	M	2
182	48	2014	2	96	82	98	92	3.7	22	W	F	1
183	49	2014	2	94	76	100	90	3.61	21	W	F	1
184	50	2014	2	96	84	98	92.6667	3.86	27	W	F	1

## Sheet: Cardiopulmonary
ID	Yr_Id	YR	Gp	Exam1	Exam2	Practical	Average	GPA	Age	Race	Sex	uabgrade
1	1	2006	1	85.7143	88.2143	94.5	89.4762	3.39	23	W	F	2
2	2	2006	1	92.2619	95.3571	98.125	95.248	3.95	22	W	F	1
3	3	2006	1	87.5	73.9286	95	85.4762	2.98	28	W	F	2
4	4	2006	1	72.619	85	94.375	83.998	3.98	22	W	F	2
5	5	2006	1	76.1905	88.5714	95	86.5873	3.43	24	W	F	2
6	6	2006	1	73.2143	85.7143	86.25	81.7262	3.66	22	W	F	2
7	7	2006	1	94.0476	100	92.5	95.5159	3.65	26	W	F	1
8	8	2006	1	76.7857	81.0714	85.625	81.1607	3.58	24	B	F	2
9	9	2006	1	87.5	97.1429	95	93.2143	3.58	27	W	M	1
10	10	2006	1	82.1429	92.8571	88.125	87.7083	3.31	22	W	F	2
11	11	2006	1	86.3095	83.9286	98.125	89.4544	3.73	22	W	F	2
12	12	2006	1	72.619	81.4286	96.25	83.4325	3.48	23	W	F	2
13	13	2006	1	91.6667	97.8571	98.75	96.0913	3.46	25	W	F	1
14	14	2006	1	90.4762	93.9286	95	93.1349	3.32	23	W	F	1
15	15	2006	1	71.4286	88.5714	96.25	85.4167	3.1	23	B	M	2
16	16	2006	1	85.7143	80.7143	91.25	85.8929	3.25	22	B	F	2
17	17	2006	1	88.6905	89.2857	88.75	88.9087	3.63	22	W	M	2
18	18	2006	1	88.0952	85	100	91.0317	3.39	22	W	F	1
19	19	2006	1	89.2857	82.5	96.25	89.3452	3.42	22	W	F	2
20	20	2006	1	80.9524	92.1429	90	87.6984	3.77	22	W	F	2
21	21	2006	1	91.0714	88.5714	95	91.5476	3.26	22	W	F	1
22	22	2006	1	63.9881	78.5714	87.5	76.6865	3.62	22	W	F	3
23	23	2006	1	85.119	87.8571	95	89.3254	3.97	22	W	M	2
24	24	2006	1	85.7143	77.8571	94.375	85.9821	3.51	22	W	F	2
25	25	2006	1	73.8095	88.5714	94.375	85.5853	2.83	28	W	F	2
26	26	2006	1	90.4762	93.2143	98.75	94.1468	3.61	21	W	F	1
27	27	2006	1	94.0476	85.3571	98.75	92.7183	4	22	W	F	1
28	28	2006	1	80.3571	80.3571	88.75	83.1548	3.84	22	W	M	2
29	29	2006	1	91.6667	84.2857	98.75	91.5675	3.59	25	W	F	1
30	30	2006	1	77.381	83.9286	96.25	85.8532	3.35	23	B	F	2
31	31	2006	1	91.0714	85.7143	95	90.5952	3.89	22	W	M	1
32	32	2006	1	88.6905	89.2857	99.375	92.4504	3.14	22	W	F	1
33	33	2006	1	88.0952	78.5714	92.5	86.3889	3.36	25	W	M	2
34	34	2006	1	84.5238	77.8571	83.75	82.0437	3.25	21	W	F	2
35	35	2006	1	70.2381	87.8571	91.875	83.3234	3.55	21	W	F	2
36	36	2006	1	83.3333	82.5	98.75	88.1944	3.35	26	A	F	2
37	1	2007	1	90.4762	85.5	95	90.3254	3.68	25	B	F	1
38	2	2007	1	82.381	67	93.75	81.0437	3.5	22	W	F	2
39	3	2007	1	84.2857	83.25	92.5	86.6786	3.09	26	W	F	2
40	4	2007	1	94.2857	77	93.125	88.1369	3.4	22	W	M	2
41	5	2007	1	68.5714	89	93.75	83.7738	3.68	22	B	F	2
42	6	2007	1	93.8095	79.5	88.75	87.3532	3.31	22	W	F	2
43	7	2007	1	84.2857	81	83.75	83.0119	3.41	22	W	M	2
44	8	2007	1	95.2381	82	93.75	90.3294	3.37	22	W	F	1
45	9	2007	1	75.7143	71	97.5	81.4048	3.73	21	W	F	2
46	10	2007	1	93.3333	82.5	100	91.9444	3.97	22	W	F	1
47	11	2007	1	95.7143	96	96.25	95.9881	3.86	21	W	F	1
48	12	2007	1	82.8571	80.5	92.125	85.1607	3.74	22	W	F	2
49	13	2007	1	92.381	88	93.75	91.377	3.59	23	W	F	1
50	14	2007	1	89.5238	79.5	93.125	87.3829	3.51	22	W	F	2
51	15	2007	1	75.2381	76.5	96.25	82.6627	3.56	20	W	F	2
52	16	2007	1	90.9524	73	92.5	85.4841	3.5	22	W	F	2
53	17	2007	1	88.5714	81.5	97.5	89.1905	3.43	21	W	F	2
54	18	2007	1	78.0952	71	92.5	80.5317	3.75	20	W	F	2
55	19	2007	1	76.1905	75.5	90	80.5635	3.23	24	W	M	2
56	20	2007	1	89.5238	85.5	97.5	90.8413	3.56	23	W	F	1
57	21	2007	1	84.2857	84	92.5	86.9286	3.45	22	W	F	2
58	22	2007	1	83.8095	86.5	93.75	88.0198	3.72	34	W	F	2
59	23	2007	1	84.7619	84.5	88.75	86.004	3.73	22	W	F	2
60	24	2007	1	88.0952	81	93.125	87.4067	3.25	22	B	F	2
61	25	2007	1	80.9524	67.5	95.625	81.3591	3.29	23	W	F	2
62	26	2007	1	94.2857	88	96.25	92.8452	3.97	21	W	F	1
63	27	2007	1	81.9048	90	98.75	90.2183	3.36	23	W	F	1
64	28	2007	1	85.2381	71	90	82.0794	3.84	22	W	F	2
65	29	2007	1	90	68.5	84.625	81.0417	3.36	23	B	M	2
66	30	2007	1	87.1429	75.5	90.625	84.4226	3.61	22	W	F	2
67	31	2007	1	98.0952	92	92.75	94.2817	3.89	27	W	F	1
68	1	2009	1	94.9	94.8276	#NULL!	94.8638	3.63	27	W	M	1
69	2	2009	1	91.8	84.4828	#NULL!	88.1414	3.33	22	W	M	2
70	3	2009	1	89.8	82.7586	#NULL!	86.2793	3.237	22	W	F	2
71	4	2009	1	86.7	73.2759	#NULL!	79.9879	3.59	23	W	F	3
72	5	2009	1	93.1	88.7931	#NULL!	90.9466	3.73	23	B	F	1
73	6	2009	1	85.7	91.8103	#NULL!	88.7552	3.6	25	W	F	2
74	7	2009	1	73.9	73.2759	#NULL!	73.5879	3.32	26	W	M	3
75	8	2009	1	88.8	70.6897	#NULL!	79.7448	3.46	23	W	F	3
76	9	2009	1	78.5	82.7586	#NULL!	80.6293	3.71	23	W	M	2
77	10	2009	1	79.6	80.1724	#NULL!	79.8862	3.26	42	W	F	3
78	11	2009	1	89.8	89.6552	#NULL!	89.7276	3.44	22	W	F	2
79	12	2009	1	94.9	85.3448	#NULL!	90.1224	3.99	39	W	F	1
80	13	2009	1	91.8	86.2069	#NULL!	89.0034	4	22	W	F	2
81	14	2009	1	75.5	75	#NULL!	75.25	3.29	22	W	F	3
82	15	2009	1	100	80.6034	#NULL!	90.3017	4	22	W	M	1
83	16	2009	1	87.2	84.9138	#NULL!	86.0569	3.22	35	W	F	2
84	17	2009	1	85.7	81.0345	#NULL!	83.3672	3.57	22	W	F	2
85	18	2009	1	88.8	93.9655	#NULL!	91.3828	3.97	22	W	F	1
86	19	2009	1	87.8	94.8276	#NULL!	91.3138	3.82	22	W	F	1
87	20	2009	1	96.9	92.2414	#NULL!	94.5707	3.92	22	W	F	1
88	21	2009	1	101	87.069	#NULL!	94.0345	3.27	22	W	F	1
89	22	2009	1	82.7	84.9138	#NULL!	83.8069	3.41	22	B	F	2
90	23	2009	1	70.4	86.2069	#NULL!	78.3034	3.8	22	W	F	3
91	24	2009	1	89.3	84.4828	#NULL!	86.8914	3.55	21	W	F	2
92	25	2009	1	99	95.2586	#NULL!	97.1293	2.81	25	A	F	1
93	26	2009	1	87.2	83.6207	#NULL!	85.4103	3.94	22	W	F	2
94	27	2009	1	87.2	78.8793	#NULL!	83.0397	3.63	22	W	F	2
95	28	2009	1	89.8	84.0517	#NULL!	86.9259	3.6	22	W	M	2
96	29	2009	1	90.8	87.931	#NULL!	89.3655	3.96	22	W	F	2
97	30	2009	1	81.1	81.8966	#NULL!	81.4983	3.94	22	W	F	2
98	31	2009	1	77	89.6552	#NULL!	83.3276	3.99	28	A	M	2
99	32	2009	1	78.6	80.1724	#NULL!	79.3862	3.45	22	W	M	3
100	33	2009	1	79.1	78.4483	#NULL!	78.7741	3.68	27	W	M	3
101	34	2009	1	102	94.8276	#NULL!	98.4138	3.4	22	W	F	1
102	35	2009	1	87.8	93.9655	#NULL!	90.8828	3.82	22	W	M	1
103	36	2009	1	78.1	79.3103	#NULL!	78.7052	3.37	22	W	M	3
104	37	2009	1	78.6	82.7586	#NULL!	80.6793	3.2	30	W	M	2
105	38	2009	1	90.8	89.6552	#NULL!	90.2276	3.73	24	W	F	1
106	1	2011	1	81.5	63.5952	82.5	75.8651	3.68	22	W	F	3
107	2	2011	1	69.5	68.5	96	78	3.58	23	W	F	3
108	3	2011	1	93.66	101.19	91.25	95.3667	3.78	23	W	F	1
109	4	2011	1	90.5	84.7843	100	91.7614	3.34	22	W	F	1
110	5	2011	1	87.41	84.2827	92.5	88.0642	3.97	22	W	F	2
111	6	2011	1	74	83.7812	90	82.5937	3.87	23	W	F	2
112	7	2011	1	87.9	91.3172	97.5	92.2391	4	21	W	F	1
113	8	2011	1	87.25	86.338	95	89.5293	3.85	22	W	M	2
114	9	2011	1	65.75	80.7227	96.25	80.9076	3.6	23	W	F	2
115	10	2011	1	81.5	89.1763	100	90.2254	3.92	24	W	F	1
116	11	2011	1	78.5	90.9013	97.5	88.9671	3.84	23	A	F	2
117	12	2011	1	71.75	74.9116	101.25	82.6372	3.52	25	W	F	2
118	13	2011	1	86	78.2759	97.5	87.2586	3.97	22	W	F	2
119	14	2011	1	81.25	82.0562	85	82.7687	3.53	26	W	F	2
120	15	2011	1	92.66	95.0731	96.25	94.661	4	24	W	M	1
121	16	2011	1	85.66	87.4513	96.25	89.7871	4	21	W	F	2
122	17	2011	1	81	95.1832	101.25	92.4777	3.42	23	W	F	1
123	18	2011	1	94.16	89.2864	95	92.8155	3.77	24	W	F	1
124	19	2011	1	95.41	91.4029	100	95.6043	3.73	26	W	F	1
125	20	2011	1	70.5	88.9561	100	86.4854	3.9	22	W	F	2
126	21	2011	1	69.5	85.0045	96	83.5015	3.37	25	W	F	2
127	22	2011	1	93	71.9877	93.75	86.2459	3.7	22	W	F	2
128	23	2011	1	88.5	98.1315	97.5	94.7105	3.86	26	W	M	1
129	24	2011	1	80	93.4582	96	89.8194	3.79	23	W	F	2
130	25	2011	1	86	80.2211	93.75	86.657	3.65	22	W	F	2
131	26	2011	1	78.5	90.3997	97.5	88.7999	3.8	24	W	F	2
132	27	2011	1	75.5	81.946	100	85.8153	3.25	23	W	F	2
133	28	2011	1	73.5	81.7258	95	83.4086	3.58	22	W	F	2
134	29	2011	1	62.75	77.8599	95	78.5366	3.68	23	W	F	3
135	30	2011	1	73.5	80.111	87.5	80.3703	3.37	26	A	M	2
136	31	2011	1	77.5	84.1971	96	85.899	3.77	22	W	F	2
137	32	2011	1	69.25	75.2174	97.5	80.6558	3.4	22	W	F	2
138	33	2011	1	91	90.6566	98.75	93.4689	3.73	23	W	F	1
139	34	2011	1	79	80.0009	99.375	86.1253	3.48	24	W	F	2
140	35	2011	1	88	92.6263	95	91.8754	4	22	W	F	1
141	36	2011	1	72.5	88.8705	91.875	84.4152	3.58	22	W	M	2
142	37	2011	1	78	83.0593	91.25	84.1031	4	23	W	F	2
143	38	2011	1	87.5	101.19	101.25	96.6467	3.99	22	W	F	1
144	1	2012	2	75.51	89.16	91.25	85.3067	3.91	23	W	F	2
145	2	2012	2	68.23	80.12	81.25	76.5333	3.34	23	W	F	3
146	3	2012	2	68.71	80.12	93.75	80.86	3.39	26	W	F	2
147	4	2012	2	78.91	84.94	88.75	84.2	3.4	24	W	M	2
148	5	2012	2	81.25	70.78	87.5	79.8433	3.74	23	W	F	3
149	6	2012	2	95.83	89.64	95	93.49	3.58	24	W	M	1
150	7	2012	2	72.79	91.57	98.75	87.7033	3.41	26	W	F	2
151	8	2012	2	80.47	87.65	92.5	86.8733	3.34	23	W	F	2
152	9	2012	2	79.17	84.94	95	86.37	3.36	23	W	F	2
153	10	2012	2	84.38	96.99	93.75	91.7067	3.93	23	W	M	1
154	11	2012	2	89.38	88.55	95	90.9767	3.99	25	W	M	1
155	12	2012	2	95.31	93.07	95	94.46	3.73	23	W	F	1
156	13	2012	2	97.92	96.39	97.5	97.27	3.91	24	W	M	1
157	14	2012	2	83.13	81.93	98.75	87.9367	3.48	27	W	F	2
158	15	2012	2	93.54	86.75	95	91.7633	3.3	26	B	M	1
159	16	2012	2	82.81	95.78	97.5	92.03	3.7	25	W	F	1
160	17	2012	2	78.39	86.75	83.75	82.9633	4	23	W	F	2
161	18	2012	2	76.09	84.34	83.75	81.3933	3.61	23	W	M	2
162	19	2012	2	95.63	89.16	93.75	92.8467	3.73	23	W	F	1
163	20	2012	2	89.06	89.76	95	91.2733	3.4	24	W	F	1
164	21	2012	2	77.92	88.55	92.5	86.3233	3.85	24	W	F	2
165	22	2012	2	64.38	93.07	98.75	85.4	3.07	26	W	M	2
166	23	2012	2	69.27	87.95	90	82.4067	3.57	26	W	F	2
167	24	2012	2	92.97	95.78	100	96.25	3.44	25	W	F	1
168	25	2012	2	90.63	88.55	96.25	91.81	3.81	27	W	F	1
169	26	2012	2	87.55	87.35	95	89.9667	3.83	24	W	F	2
170	27	2012	2	66.15	80.72	87.5	78.1233	3.33	29	W	M	3
171	28	2012	2	90.63	86.14	98.75	91.84	3.48	24	W	F	1
172	29	2012	2	94.27	95.18	97.5	95.65	3.83	23	W	F	1
173	30	2012	2	72.14	67.47	87.5	75.7033	3.77	23	W	F	3
174	31	2012	2	97.4	95.18	100	97.5267	3.69	25	W	M	1
175	32	2012	2	70.83	87.95	95	84.5933	3.3	23	W	F	2
176	1	2013	2	92.815	84.77	97.5	91.695	3.84	21	W	F	1
177	2	2013	2	94.765	82.42	94.375	90.52	3.63	27	W	F	1
178	3	2013	2	83.0925	87.1	95	88.3975	3.34	21	W	F	2
179	4	2013	2	86.53	91.41	96.875	91.605	3.78	21	W	M	1
180	5	2013	2	98.53	98.44	100	98.99	4	22	W	F	1
181	6	2013	2	75.4425	74.22	80	76.5542	3.24	21	W	F	3
182	7	2013	2	87.375	84.84	81.25	84.4883	3.77	21	W	F	2
183	8	2013	2	79.58	78.75	96.25	84.86	3.94	22	W	F	2
184	9	2013	2	90.63	84.38	95	90.0033	3.42	21	W	F	1
185	10	2013	2	88.6075	76.56	97.5	87.5558	3.71	21	W	F	2
186	11	2013	2	88.845	92.19	93.75	91.595	3.68	21	W	M	1
187	12	2013	2	76.61	78.13	96.25	83.6633	3.22	23	W	M	2
188	13	2013	2	87.6875	88.28	96.875	90.9475	3.4	21	W	M	1
189	14	2013	2	79.3025	79.3	95	84.5342	3.4	23	W	M	2
190	15	2013	2	83.99	97.27	85	88.7533	3.44	21	W	F	2
191	16	2013	2	86.235	86.33	93.75	88.7717	3.65	21	W	M	2
192	17	2013	2	84.9675	83.59	96.875	88.4775	3.61	22	W	F	2
193	18	2013	2	97.795	88.67	80.625	89.03	3.98	21	W	F	2
194	19	2013	2	81.98	80.2	83.75	81.9767	3	26	W	F	2
195	20	2013	2	85.02	77.34	98.75	87.0367	3.51	21	W	F	2
196	21	2013	2	93.11	94.53	92.5	93.38	3.65	30	W	F	1
197	22	2013	2	94.1575	82.55	95	90.5692	3.53	27	W	F	1
198	23	2013	2	84.3775	93.36	90.625	89.4542	3.82	21	W	F	2
199	24	2013	2	76.86	81.25	92.5	83.5367	3.71	23	W	F	2
200	25	2013	2	78.185	85.55	97.5	87.0783	3.69	20	W	F	2
201	26	2013	2	83.255	98.44	98.75	93.4817	3.82	23	W	F	1
202	27	2013	2	94.69	95.31	90	93.3333	3.92	21	W	M	1
203	28	2013	2	97.815	92.19	95	95.0017	3.93	21	W	M	1
204	29	2013	2	86.42	77.73	85	83.05	3.64	25	W	F	2
205	30	2013	2	85.26	87.5	80	84.2533	3.43	24	W	M	2
206	31	2013	2	91.455	92.97	85	89.8083	3.83	23	W	F	2
207	32	2013	2	84.1	80.08	95	86.3933	3.86	22	W	F	2
208	33	2013	2	81.9125	90.63	95	89.1808	3.78	21	W	F	2
209	34	2013	2	93.625	76.95	93.75	88.1083	3.61	21	W	F	2
210	35	2013	2	97.5025	98.83	100	98.7775	3.97	21	W	F	1
211	36	2013	2	78.3825	87.89	87.5	84.5908	3.67	22	W	F	2
212	37	2013	2	83.185	82.81	92.5	86.165	3.44	40	W	M	2
213	38	2013	2	86.7325	78.91	97.5	87.7142	3.83	23	W	M	2
214	39	2013	2	91.31	87.11	99.375	92.5983	3.5	21	W	F	1
215	40	2013	2	87.335	83.98	92.5	87.9383	3.25	24	W	M	2
216	41	2013	2	80.755	89.45	100	90.0683	3.8	21	W	M	1
217	42	2013	2	85.61	84.84	95	88.4833	3.43	24	W	M	2
218	43	2013	2	83.7875	76.17	96.25	85.4025	3.7	24	W	F	2
219	44	2013	2	89.9675	82.81	88.75	87.1758	3.6	21	W	M	2
221	45	2013	2	79.725	78.91	97.5	85.3783	3.44	25	W	F	2
222	46	2013	2	85.5175	74.61	91.25	83.7925	3.71	21	B	M	2
223	47	2013	2	84.655	82.42	83.75	83.6083	3.32	22	B	F	2
224	48	2013	2	92.815	85.55	95	91.1217	4	21	W	F	1
225	1	2014	2	92	90.9	96.25	93.05	3.72	38	W	F	1
226	2	2014	2	94	80.78	95	89.9267	3.72	24	W	F	2
227	3	2014	2	88	84.09	98.75	90.28	3.86	25	W	F	1
228	4	2014	2	79	92.17	95	88.7233	3.49	23	W	F	2
229	5	2014	2	80	91.91	90	87.3033	3.98	23	W	F	2
230	6	2014	2	85	82.07	95	87.3567	3.67	30	W	M	2
231	7	2014	2	89	87.87	87.5	88.1233	3.72	23	B	F	2
232	8	2014	2	87	83.59	93.75	88.1133	4	22	W	F	2
233	9	2014	2	94	90.15	88.75	90.9667	3.63	23	W	F	1
234	10	2014	2	88	90.65	97.5	92.05	3.99	24	W	F	1
235	11	2014	2	77	87.88	91.25	85.3767	3.59	23	W	F	2
236	12	2014	2	89	91.66	95	91.8867	3.24	25	W	M	1
237	13	2014	2	82	82.07	97.5	87.19	3.38	23	B	F	2
238	14	2014	2	98	95.2	95	96.0667	3.51	25	W	F	1
239	15	2014	2	93	85.86	85	87.9533	3.83	23	W	F	2
240	16	2014	2	85	80.03	95	86.6767	3.52	23	B	F	2
241	17	2014	2	79	92.17	100	90.39	3.89	23	W	F	1
242	18	2014	2	96	94.69	90	93.5633	3.4	24	W	M	1
243	19	2014	2	99	88.13	95	94.0433	3.09	25	W	F	1
244	20	2014	2	91	91.41	97.5	93.3033	3.83	24	W	F	1
245	21	2014	2	95	69.19	91.25	85.1467	3.19	23	W	F	2
246	22	2014	2	91	94.95	92.5	92.8167	3.8	23	W	M	1
247	23	2014	2	89	82.32	82.5	84.6067	3.57	27	W	M	2
248	24	2014	2	74	69.44	81.25	74.8967	3.56	23	W	F	3
249	25	2014	2	88	94.19	80	87.3967	3.41	22	W	F	2
250	26	2014	2	86	89.39	95	90.13	3.89	23	W	F	1
251	27	2014	2	84	89.9	#NULL!	86.95	3.52	23	W	F	2
252	28	2014	2	87	96.46	96.25	93.2367	3.4	24	W	F	1
253	29	2014	2	95	82.83	96.25	91.36	3.35	27	W	M	1
254	30	2014	2	89	98.48	90	92.4933	3.44	23	W	M	1
255	31	2014	2	69	84.09	95	82.6967	3.18	30	W	M	2
256	32	2014	2	97	94.95	92.5	94.8167	3.44	24	A	M	1
257	33	2014	2	77	67.67	95	79.89	3.81	22	B	F	3
258	34	2014	2	99	100	97.5	98.8333	3.5	26	W	F	1
259	35	2014	2	99	94.95	95	96.3167	3.66	23	W	F	1
260	36	2014	2	87	83.33	95	88.4433	3.37	26	W	M	2
261	37	2014	2	83.6	94.94	91.25	89.93	3.9	24	W	F	2
262	38	2014	2	85.6	83.83	92.5	87.31	3.69	23	A	F	2
263	39	2014	2	70.5	82.07	92.5	81.69	3.74	23	W	F	2
264	40	2014	2	76.66	80.55	97.5	84.9033	3.47	23	W	F	2
265	41	2014	2	96	100	97.5	97.8333	3.65	22	W	M	1
266	42	2014	2	86	86.11	80	84.0367	3.23	31	W	M	2
267	43	2014	2	90	80.05	96.25	88.7667	3.72	26	W	F	2
268	44	2014	2	85	74.74	97.5	85.7467	3.98	23	W	F	2
269	45	2014	2	98	92.92	96.25	95.7233	4	23	W	F	1
270	46	2014	2	90	100	96.25	95.4167	3.92	23	W	F	1
271	47	2014	2	84	82.32	93.75	86.69	4	22	W	F	2
272	48	2014	2	89	92.42	100	93.8067	3.37	28	W	F	1
273	49	2014	2	91	88.89	93.75	91.2133	3.67	23	W	F	1
274	1	2015	2	94.8454	84.3235	95	91.3896	3.85	23	W	F	1
275	2	2015	2	96.9072	83.8235	92.5	91.0769	3.71	22	W	F	1
276	3	2015	2	67.0103	73.0294	91.25	77.0966	3.82	21	W	F	3
277	4	2015	2	90.7216	94.3676	90	91.6964	3.76	22	W	F	1
278	5	2015	2	89.6907	96.5735	92.5	92.9214	3.65	22	W	F	1
279	6	2015	2	84.0206	92.8971	95	90.6392	3.61	24	W	F	1
280	7	2015	2	86.5979	96.2059	95	92.6013	3.73	22	W	M	1
281	8	2015	2	78.57	84.5588	88.75	83.9596	3.54	22	W	F	2
282	9	2015	2	90.7216	96.5735	100	95.7651	3.89	21	W	F	1
283	10	2015	2	80	88.7206	90	86.2402	3.47	23	W	F	2
284	11	2015	2	84.5361	83.3382	95	87.6248	3.96	21	W	F	2
285	12	2015	2	75.25	89.2206	92.5	85.6569	3.56	22	W	F	2
286	13	2015	2	86.73	91.1765	97.5	91.8022	3.39	22	B	F	1
287	14	2015	2	84.0206	91.6618	85	86.8941	3.55	21	W	F	2
288	15	2015	2	85.567	75.7353	90	83.7674	3.05	33	W	M	2
289	16	2015	2	82.4742	84.3088	92.5	86.4277	3.25	21	W	F	2
290	17	2015	2	92.268	83.8235	90	88.6972	3.94	21	W	F	2
291	18	2015	2	91.2	83.8235	87.5	87.5078	3.83	25	W	M	2
292	19	2015	2	78.3505	84.8088	96.25	86.4698	3.62	22	W	F	2
293	20	2015	2	70.7	91.6618	92.5	84.9539	3.7	23	W	F	2
294	21	2015	2	100	91.6618	95	95.5539	3.7	22	W	F	1
295	22	2015	2	71.13	87.75	97.5	85.46	3.47	27	B	M	2
296	23	2015	2	88.6598	89.7059	97.5	91.9552	3.37	23	W	M	1
297	24	2015	2	91.2371	97.5441	96.25	95.0104	3.71	22	W	M	1
298	25	2015	2	90.7216	82.8529	95	89.5249	3.8	22	W	M	2
299	26	2015	2	85.567	88.4853	95	89.6841	3.53	22	W	F	2
300	27	2015	2	92.7835	81.8676	93.75	89.4671	3.79	22	W	F	2
301	28	2015	2	84.5361	86.7647	98.75	90.0169	3.91	25	W	F	1
302	29	2015	2	85.567	77.9412	85	82.8361	3.67	22	B	F	2
303	30	2015	2	89.6907	80.3971	90	86.6959	3.86	23	W	M	2
304	31	2015	2	80.9278	82.3529	96.25	86.5103	3.7	22	W	M	2
305	32	2015	2	99.5876	84.3088	95	92.9655	3.7	22	W	F	1
306	33	2015	2	93.299	93.1471	97.5	94.6487	3.74	23	W	F	1
307	34	2015	2	89.6907	96.5735	97.5	94.5881	3.19	22	W	F	1
308	35	2015	2	100	97.7941	98.75	98.848	3.97	22	W	M	1
309	36	2015	2	84.5361	80	95	86.512	3.6	22	W	F	2
310	37	2015	2	90.7216	97.0588	98.75	95.5102	3.84	22	W	M	1
311	38	2015	2	91.8557	80.8824	98.75	90.496	3.71	22	W	F	1
312	39	2015	2	87.2165	87.75	97.5	90.8222	3.48	22	W	F	1
313	40	2015	2	94.4	84.3235	87.5	88.7412	3.25	22	W	M	2
314	41	2015	2	94.433	93.6324	92.5	93.5218	3.86	22	W	F	1
315	42	2015	2	100	100	97.5	99.1667	4	21	W	M	1
316	43	2015	2	87.6289	95.5882	97.5	93.5724	3.71	22	W	M	1
317	44	2015	2	88.2474	92.1618	96.25	92.2197	3.6	23	W	F	1
318	45	2015	2	81.0309	88.2353	95	88.0887	3.92	22	W	F	2
319	46	2015	2	100	87.25	90	92.4167	3.54	22	W	F	1
320	47	2015	2	100	95.1029	92.5	95.8676	3.52	23	W	M	1
321	48	2015	2	87.732	86.5147	93.75	89.3322	3.61	21	W	F	2
322	49	2015	2	99.4845	86.0294	92.5	92.6713	3.86	27	W	F	1
323	1	2016	2	78.7255	94.7552	85	86.1602	3.9	23	W	F	2
324	2	2016	2	82.3529	77.8462	92.5	84.233	3.89	24	W	F	2
325	3	2016	2	62.7451	90	92.5	81.7484	3.76	23	W	F	2
326	4	2016	2	84.902	92.3077	96.25	91.1532	3.67	22	W	F	1
327	5	2016	2	90.6863	84.8531	97.5	91.0131	3.73	23	W	F	1
328	6	2016	2	89.2157	96.5035	98.75	94.8231	3.52	22	W	F	1
329	7	2016	2	94.1176	100	95	96.3725	4	23	W	F	1
330	8	2016	2	79.4118	75.986	#NULL!	77.6989	3.27	35	B	M	3
331	9	2016	2	86.2745	93.8182	97.5	92.5309	3.28	26	W	M	1
332	10	2016	2	90.1961	100	95	95.0654	4	22	W	F	1
333	11	2016	2	100	92.7692	98.75	97.1731	3.34	22	W	M	1
334	12	2016	2	94.7059	91.6084	100	95.4381	3.32	24	W	F	1
335	13	2016	2	85.7843	88.8112	97.5	90.6985	3.5	23	W	F	1
336	14	2016	2	90.1961	78.0979	87.5	85.2647	3.23	29	H	M	2
337	15	2016	2	88.9216	90	92.5	90.4739	3.44	22	W	F	1
338	16	2016	2	93.8235	97.4406	95	95.4214	3.83	24	W	F	1
339	17	2016	2	89.4118	93.2448	#NULL!	91.3283	3.59	24	W	M	1
340	18	2016	2	96.0784	88.5874	95	93.2219	3.68	23	W	F	1
341	19	2016	2	78.8235	84.3916	95	86.0717	3.67	22	W	F	2
342	20	2016	2	85.098	70.6294	92.5	82.7425	3.67	37	W	M	2
343	21	2016	2	93.1373	85.3147	95	91.1506	3.84	23	W	M	1
344	22	2016	2	95.098	81.1189	98.75	91.6556	3.95	28	W	F	1
345	23	2016	2	86.2745	71.3287	100	85.8677	3.47	23	W	M	2
346	24	2016	2	76.5	82.042	100	86.1807	3.61	25	W	M	2
347	25	2016	2	86.2745	86.2517	96.25	89.5921	3.69	23	W	F	2
348	26	2016	2	85.2941	85.5385	97.5	89.4442	3.3	29	W	F	2
349	27	2016	2	95.6863	96.5035	100	97.3966	3.83	23	W	F	1
350	28	2016	2	87.2549	91.8462	95	91.367	3.81	23	W	F	1
351	29	2016	2	87.2549	85.5524	95	89.2691	4	21	W	F	2
352	30	2016	2	85.3	86.4755	95	88.9252	3.65	22	W	F	2
353	31	2016	2	88.23	84.8531	95	89.361	3.94	22	W	F	2
354	32	2016	2	79.4118	85.7902	95	86.734	3.79	23	W	F	2
355	33	2016	2	84.6275	87.6503	98.75	90.3426	3.51	24	W	F	1
356	34	2016	2	89.0196	86.014	97.5	90.8445	3.87	22	W	F	1
357	35	2016	2	92.6471	92.7832	97.5	94.3101	3.58	23	W	F	1
358	36	2016	2	98.0392	92.3077	97.5	95.949	3.88	23	W	F	1
359	37	2016	2	80	85.3147	92.5	85.9382	3.92	24	W	F	2
360	38	2016	2	100	90.9091	96.25	95.7197	3.92	23	W	F	1
361	39	2016	2	78.4314	90	87.5	85.3105	3.96	26	W	M	2
362	40	2016	2	80.8824	90.9091	#NULL!	85.8957	3.52	30	W	F	2
363	41	2016	2	84.4118	82.7552	90	85.7223	3.82	21	B	F	2
364	42	2016	2	82.3529	94.6434	92.5	89.8321	3.53	23	W	F	2
365	43	2016	2	86.7647	76.9231	97.5	87.0626	3.83	24	W	F	2
366	44	2016	2	94.1176	97.4266	97.5	96.3481	3.76	24	W	M	1
367	45	2016	2	90.29	90.9091	97.5	92.8997	3.51	22	W	F	1
368	46	2016	2	89.2157	93.7063	100	94.3073	3.96	24	W	M	1
369	47	2016	2	88.8235	89.5105	100	92.778	3.81	22	B	F	1
